# Supplementary material for: The Episode of Genetic Drift Defining the Migration of Humans out of Africa Is Derived from a Large East African Population Size
Source: PLoS One. 2014 May 20;9(5):e97674. doi: 10.1371/journal.pone.0097674 (PMC4028218; doi:10.1371/journal.pone.0097674)
Supplement: Table S1 — Synonymous, non-synonymous and novel mutations identified against Yoruba reference sequence from Sudanese and Eritrean MT-CO2 sequences. The Ugandan mutations are previously reported at http://dspace.nwu.ac.za/handle/10394/4221). (XLSX) [file pone.0097674.s006.xlsx]

## Sheet: non syn
S.No.	frequency	Positions	Nucleotide Change	Locus	From Amino Change	To Amino Change	Substitution	reported in the database	sample	associated Haplogroup
1	1	7805	GTC-ATC	CO2	V	I	V74I	MITOMAP	Eritrea	L1c3b2	L4b2b	L3e1f2	D4j6	P8	HV4a2	H6a1a7	H65a	U6a
2	2	7853	GTC-ATC	CO2	V	I	V88I	MITOMAP	Eritrea	M1a1b	M18c	M7b1	M7c1c3d	C7a	M60b	N10a	T1a2	U2a2	U4b1a4
3	1	8007	CGA-CAA	CO2	A	G	A141G	novel mutation	Eritrea	na	na
4	4	8027	GCC-ACC	CO2	A	T	A148T	MITOMAP	Eritrea	L0d1b1a	L1c	M7b2	A2	S5	R12	U5b2b2
5	1	7664	G-A	CO2	Ala	Thr	A27T	Ruiz-Penini et al 2007	Uganda	L2a2b1a	M62'68	M68a1	B4b1a1a
6	1	8027	G-A	CO2	Ala	Thr	A148T	Torroni et al. 2006	Uganda	L0d1b1a	L1c	M7b2	A2	S5	R12	U5b2b2
7	2	7712	TTC-ATC	CO2	F	I	F34I	novel mutation	Sudan	na
8	7	7713	TTC-TAC	CO2	F	Y	F34Y	novel mutation	Sudan	na
9	1	7713	TTC-TCC	CO2	F	S	F34S	MITOMAP	Sudan	na
10	4	7799	ATC-GTC	CO2	I	V	I72V	novel mutation	Sudan	na
11	4	7806	GTC-GAC	CO2	V	D	V74D	novel mutation	SUDAN	na
12	2	7808	CTC-TTC	CO2	L	F	L75F	MITOMAP	SUDAN	na
13	19	7814	GCC-ACC	CO2	A	T	A77T	novel mutation	SUDAN	na

## Sheet: syn
S. No.	frequency	position	nucleotide change	locus	AA	FROM CODON -> TO CODON	Reported in the database	sample	associated haplogroups
1	1	7762	G-A	CO2	Q	CAG-CAA	MITOMAP	ERITREA	L1c5	L4a1a	M2a3	H1av
2	10	7771	A-G	CO2	E	GAA-GAG	MITOMAP	ERITREA	L2a1'2'3'4	B5b1c
3	1	7775	A-G	CO2	V	GAA-GAG	MITOMAP	ERITREA	L4a1	M74b2	K1a2c
4	6	7819	C-A	CO2	L	CTC-CTA	MITOMAP	ERITREA	L3f1b
5	1	7837	T-C	CO2	L	CTT-CTC	MITOMAP	ERITREA	R0a2f1
6	4	7861	T-C	CO2	D	GAT-GAC	MITOMAP	ERITREA	L0d2a1b	L3h	M9a1a1c1a	M21b	D1h1	A2q1	R9c	F4a1a
7	1	7912	G-A	CO2	E	GAG-GAA	MITOMAP	ERITREA	M60	D4a3b	U5b1d1c
8	2	7972	A-G	CO2	E	GAA-GAG	MITOMAP	ERITREA	L1c	L5	L5b2
9	1	7984	G-A	CO2	L	CTG-CTA	MITOMAP	ERITREA	T2f2
10	1	8014	A-G	CO2	V	GTA-GTG	MITOMAP	ERITREA	L2a1g	L3d1b1a	HV1
11	1	8017	C-A	CO2	L	CTC-CTA	novel mutation	ERITREA	na
12	1	8020	G-A	CO2	P	CCG-CCA	MITOMAP	ERITREA	L0f2b	L3h2	M7b1a1a1a	D4b	D6a1a	F2e1	F4b	K1a14
13	4	8047	T-C	CO2	I	ATT-ATC	MITOMAP	ERITREA	L3h1a1	M38b	C1b9
14	7	8104	T-C	CO2	D	GAT-GAC	MITOMAP	ERITREA	L4b2	U5a2d1
15	2	8152	G-A	CO2	P	CCG-CCA	MITOMAP	ERITREA	na
16	2	8155	G-A	CO2	G	GGG-GGA	MITOMAP	ERITREA	L5a	L3b1a6	M9a5	M74b1	T2i	U2e1f1	U4a1c	K1a15
17	2	8188	A-G	CO2	G	GGA-GGG	MITOMAP	ERITREA	L0a1c1	L5a	C5d1	Z2	N8	H5b4	H87
18	1	7645	T-C	CO2	L	CTT-CTC	Kivisild et al., 2006	uganda	L3i	HV4a1a1	H11b1	H14
19	1	7741	T-C	CO2	N	AAT-AAC	Coble et al., 2004	uganda	L1c2a3a
20	7	7771	A-G	CO2	E	GAA-GAG	Hermstadt et al., 2002	uganda	L2a1'2'3'4	B5b1c
21	1	7789	G-A	CO2	L	CTG-CTA	Reider et al., 1998	uganda	L1c3a	L5b2	M9b	J1d	J2a1a	B4g1
22	1	7819	C-A	CO2	L	CTC-CTA	Torroni et al., 2006	uganda	L3f1b
23	1	7849	C-T	CO2	D	GAC-GAT	Macaulay et al., 2006	uganda	R9b1a1	H1bg	H3av
24	2	7861	T-C	CO2	D	GAT-GAC	Kivisild et al., 2006	uganda	L0d2a1b	L3h	M9a1a1c1a	M21b	D1h1	A2q1	R9c	F4a1a
25	1	7867	C-T	CO2	S	TCC-TCT	Kivisild et al., 2006	uganda	L1b	G1a
26	3	7972	A-G	CO2	E	GAA-GAG	Kivisild et al., 2006	uganda	L1c	L5	L5b2
27	1	8047	T-C	CO2	I	ATT-ATC	Kivisild et al., 2006	uganda	L3h1a1	M38b	C1b9
28	5	8104	T-C	CO2	D	GAT-GAC	Kivisild et al., 2006	uganda	L4b2	U5a2d1
29	2	8155	G-A	CO2	G	GGG-GGA	Kivisild et al., 2006	uganda	L5a	L3b1a6	M9a5	M74b1	T2i	U2e1f1	U4a1c	K1a15
30	2	8188	A-G	CO2	G	GGA-GGG	Ruiz-penini et al., 2007	uganda	L0a1c1	L5a	C5d1	Z2	N8	H5b4	H87
31	3	8191	A-G	CO2	A	GCA-GCG	Maca-Meyer et al., 2001	uganda	L0a1b1
32	10	8206	G-A	CO2	M	ATG-ATA	Torroni et al., 2006	uganda	L2	M18c	B4b1a1	H13c
33	1	8248	A-G	CO2	M	ATA-ATG	Kivisild et al., 2006	uganda	L1b
34	1	7715	C-T	CO3	L	CTA-TTA	novel mutation	SUDAN	na
35	11	7771	A-G	CO4	E	GAA-GAG	MITOMAP	SUDAN	L2a1'2'3'4	B5b1c
36	14	7813	C-T	CO5	I	ATC-ATT	novel mutation	SUDAN	na
37	1	7849	C-T	CO6	D	GAC-GAT	novel mutation	SUDAN	also found Levin et al 2013, Uganda samples	H3a
38	4	7861	T-C	CO7	D	GAT-GAC	MITOMAP	SUDAN	L0d2a1b	L3h	M9a1a1c1a	M21b	D1h1	A2q1	R9c	F4a1a
39	1	7897	G-A	CO8	W	TGG-TGA	MITOMAP	SUDAN	L2a4a	N3	A2f1	T2b27
40	1	7909	C-T	CO9	Y	TAC-TAT	MITOMAP	SUDAN	B4c1b1
41	3	7972	A-G	CO10	E	GAA-GAG	novel mutation	SUDAN	also found Levin et al 2013 and Uganda sample	L1c	L5	L5b2
42	1	7984	G-A	CO11	L	CTG-CTA	MITOMAP	SUDAN	T2f2
43	1	8017	C-T	CO12	L	CTC-CTT	novel mutation	SUDAN	also found in Eritrean sample
44	1	8104	T-C	CO13	D	GAT-GAC	MITOMAP	SUDAN	L4b2	U5a2d1
45	1	8155	G-A	CO14	G	GGG-GGA	MITOMAP	SUDAN	L5a	L3b1a6	M9a5	M74b1	T2i	U2e1f1	U4a1c	K1a15
46	1	8158	A-G	CO15	V	GTA-GTG	novel mutation	SUDAN	L3f3	M52a1b1
47	2	8188	A-G	CO16	G	GGA-GGG	MITOMAP	SUDAN	L0a1c1	L5a	C5d1	Z2	N8	H5b4	H87
