# Supplementary material for: The Episode of Genetic Drift Defining the Migration of Humans out of Africa Is Derived from a Large East African Population Size
Source: PLoS One. 2014 May 20;9(5):e97674. doi: 10.1371/journal.pone.0097674 (PMC4028218; doi:10.1371/journal.pone.0097674)
Supplement: Table S3 — FST matrix containing intermediate values generated from Arlequin version 3.11 using Marshfield microsatellite data set. (XLSX) [file pone.0097674.s008.xlsx]

## Sheet: Sheet1
FST Matrix generated from Arlequin using microsatellite data
		BejaBanuamir	BejaHadandawa	Bantu(Kenya)	Dinka	Nuer	Shilluk	Nyimang	Baggara	FulaniAdamawa	FulaniMbororo	Fulani(Nigeria)	Mandenka	Yoruba	Hausa(Nigeria)	Hausa(Cameroon)	San	BantuSouth	Italian	Russian	French	Kashmiri	Hindi	Bengali	Kannada
BejaBanuamir	Bej(B)	0
BejaHadandawa	Bej(H)	0.00418	0
Bantu(Kenya)	Kna	0.01701	0.01687	0
Dinka	Dnk	0.01955	0.02191	0.0105	0
Nuer	Nur	0.01707	0.01975	0.01095	0.00108	0
Shilluk	Shlk	0.01392	0.01669	0.00844	0.00013	0.0005	0
Nyimang	Nmg	0.01122	0.01389	0.00918	0.00105	0.00448	0.00134	0
Baggara	Bgr	0.00972	0.01094	0.00385	0.0056	0.00537	0.00473	0.00287	0
FulaniAdamawa	F(Adm)	0.01546	0.01641	0.00746	0.01221	0.01278	0.00984	0.00758	0.00141	0
FulaniMbororo	F(Mbr)	0.01978	0.02283	0.02051	0.02574	0.02593	0.02094	0.02377	0.00994	0.00537	0
Fulani(Nigeria)	F(Ngr)	0.01402	0.01791	0.00774	0.01367	0.01915	0.01448	0.01124	0.00346	0.00061	0.00355	0
Mandenka	Mnd	0.02116	0.02268	0.00809	0.01676	0.01498	0.0147	0.0141	0.00327	0.00525	0.01743	0.00816	0
Yoruba	Yrb	0.02173	0.02214	0.00493	0.01505	0.0146	0.01206	0.00939	0.00644	0.00672	0.01991	0.00462	0.00454	0
Hausa(Nigeria)	H(Ngr)	0.02067	0.02115	0.00457	0.0127	0.013	0.01093	0.00979	0.00418	0.00617	0.01832	0.00382	0.00685	0.001	0
Hausa(Cameroon)	H(Cmr)	0.01743	0.01881	0.00305	0.01089	0.01132	0.0069	0.00515	0.0011	0.00363	0.01759	0.00147	0.00209	0.001	0.00041	0
San	San	0.05064	0.05301	0.04454	0.05024	0.05116	0.04875	0.05081	0.04355	0.04709	0.05985	0.04528	0.04729	0.04662	0.04625	0.04236	0
BantuSouth	Sth	0.02301	0.02538	0.0063	0.01965	0.01921	0.01573	0.0159	0.00959	0.01097	0.02555	0.01082	0.00921	0.00634	0.00567	0.00547	0.03743	0
Italian	Ital	0.01359	0.01703	0.03783	0.04508	0.04367	0.04246	0.0395	0.02891	0.03347	0.03767	0.03184	0.04378	0.04354	0.04145	0.03859	0.06962	0.04506	0
Russian	Russ	0.02019	0.02139	0.04096	0.04811	0.04601	0.04595	0.04306	0.03345	0.03824	0.0434	0.04018	0.04737	0.04725	0.04635	0.04244	0.07389	0.05022	0.00412	0
French	Frnc	0.0162	0.02027	0.03885	0.04558	0.04501	0.04536	0.04208	0.03189	0.03632	0.04027	0.03602	0.04629	0.04647	0.04503	0.04135	0.0719	0.04873	0.00066	0.00204	0
Kashmiri	Kshm	0.01783	0.02179	0.03889	0.04594	0.04304	0.04346	0.0386	0.03048	0.03604	0.03981	0.03741	0.04401	0.04312	0.04256	0.03898	0.06736	0.04514	0.00871	0.00817	0.00763	0
Hindi	Hindi	0.02003	0.02371	0.0376	0.04521	0.04264	0.04344	0.03966	0.03081	0.03565	0.04027	0.03686	0.04378	0.04349	0.04233	0.0387	0.06899	0.04615	0.01117	0.01021	0.01177	0.00127	0
Bengali	Bngl	0.02068	0.02321	0.03852	0.04594	0.04288	0.04443	0.04056	0.03123	0.03653	0.04074	0.03607	0.04446	0.04417	0.04448	0.04006	0.06775	0.04529	0.01179	0.01172	0.01153	0.00177	0.00135	0
Kannada	Knda	0.0205	0.02421	0.03899	0.04393	0.04214	0.04279	0.03973	0.0306	0.03615	0.04045	0.03712	0.0441	0.04407	0.04353	0.03902	0.06815	0.04538	0.01253	0.01128	0.01256	0.00323	0.00189	0.00175	0

## Sheet: Sheet3
F(Adm)=	Fulani	Adamawa,	F(Mbr)=	Fulani	Mbororo,	F(Ngr)=	Fulani	Nigeria,	Mnd=	Mandenka,	Yrb=	Yoruba,	Bgr=	Baggara,	San=	San,	Sth=	Bantu	South,	Kna=	Bantu	Kenya,	H(Ngr)=	Hausa	Nigeria,	H(Cmr)=	Hausa	Cameroon,	Bej(B)=	Beja	Banuamir,	Bej(H)=	Beja	Hadandawa,	Dnk=	Dinka,	Nur=	Nuer,	Shlk=	Shilook,	Nmg=	Nuba,	Frnc=	French,	Russ=	Russian,	Ital=	Italian,	Knda=
[truncated: 6 more columns]
